# Supplementary material for: In Vitro Anti-Inflammatory and Regenerative Effects of Autologous Conditioned Serum from Dogs with Osteoarthritis
Source: Animals (Basel). 2022 Oct 10;12(19):2717. doi: 10.3390/ani12192717 (PMC9558530; doi:10.3390/ani12192717)
Supplement: Supplementary file 1 [file animals-12-02717-s001.zip]

Archive with 1 entries (1 files):
- animals-1913124-supplementary.pdf
